# Supplementary material for: Synthesis and Evaluation of New Pyrazoline Derivatives as Potential Anticancer Agents in HepG-2 Cell Line
Source: Molecules. 2017 Mar 16;22(3):467. doi: 10.3390/molecules22030467 (PMC6155299; doi:10.3390/molecules22030467)
Supplement: Supplementary file 1 [file molecules-22-00467-s001.zip]

Archive with 4 entries (3 files):
- Supplementary Materials/
- Supplementary Materials/b1-19(1H-NMR).pdf
- Supplementary Materials/b17(13C-NMR).pdf
- Supplementary Materials/b17(HRMS).pdf
